# Supplementary material for: Post-abortion contraceptive uptake, choices, and factors associated with it among women seeking abortion services in Africa: a systematic review and meta-analysis
Source: Front Glob Womens Health. 2025 Jun 16;6:1478797. doi: 10.3389/fgwh.2025.1478797 (PMC12206890; doi:10.3389/fgwh.2025.1478797)
Supplement: Supplementary File S2 — Data base.xlsx. [file Table2.xlsx]

## Sheet: Post abortion contraceptive
First author	Year	Country	Geographic region	Study area (optional)	Publication period	Sub-African Regions	Sample	sample size	Population studied	Age category years (mean)	Prevalence	Case	Implants	Injectable	Pills	Intrauterine device	Female steralization	Condom	Others	Short acting	Long acting	Have demand for contraceptives	Met demand	Unmet demand	Study design	rural use PAC	rural not use PAC	urban use PAC	urban not use PAC	inunion use PAC	inunion not use PAC	not inunion use PAC	not inunion not use PAC	no education use PAC	No education not use PAC	primary education use PAC	primary education not use PAC	secondary education use PAC	secondary education not use PAC	Tertiary and above use PAC	Tertiary and above not use PAC	no education use PAC	No education not use PAC	attend formal education use PAC	attend formal education not use PAC	knowing fertile period use PAC	knowing fertile period not use PAC	not knowing fertile period use PAC	not knowing fertile period not use PAC
Woldemichael D., et al	2023	Ethiopia	Oromia region	Assela	2020-2023	East	272	<400	Induced and spontaneous abortion	27.3 ±5.7	0.536765	146													Cross-sectional
Hinkosa L., et al	2023	Ethiopia	Oromia region	west shewa zone	2020-2023	East	221	<400	Induced and spontaneous abortion		0.742081	164	60	64	4	34	0	0	2	70	94				Cross-sectional
Sebazungu T., et al	2023	Rwanda	Kigali city	Facility	2020-2023	East	250	<400	Induced and spontaneous abortion	29.89	36.8	92	50	23	9	10	0	0	0	32	60				Cross-sectional	22	36	70	124	70	99	22	61
Belachew TB., et al	2023	Ethiopia	National based survey		2020-2023	East	1236	>1000	Induced and spontaneous abortion	15-49	0.255663	316													Cross-sectional
Atuhairwe S., et al	2023	Uganda	Central Uganda	14 public health facilities	2020-2023	East	1191	>1000	Abortion complication	26.2 ± 6.0	65.6	781	293	285	79	86	6	31	0	395	385				Cross-sectional
Abebe BA., et al	2022	Ethiopia	Oromia region	Ambo town	2020-2023	East	388	<400	Induced and spontaneous abortion		67.5	262	87	133	25	14	0	0	3	161	101				Cross-sectional					156	70	106	56
Atnafu E., et al	2022	Ethiopia	Harari		2020-2023	East	390	<400	Induced and spontaneous abortion		0.815385	318													cross-sectional	91	49	227	23	179	27	131	53	131	30	82	18	78	22	27	2	131	30	187	42
Tekle Lencha T., et al	2022	Ethiopia	SNNP	Wolaita	2020-2023	East	400	<400	Induced and spontaneous abortion	24.4 ± 3.9	67.3	269	78	99	52	22	0	18	0	169	100				Cross-sectional					125	15	144	116
Baffour-Duah K., et al	2022	South Africa	Johannesburg	Charlotte Maxeke Johannesburg Academic Hospital	2020-2023	South	12006	>1000	Induced abortion		74.5	8941	65	7975	842	53	0	0	6	8823	118				retrospective cross-sectional
Mohammed U., et al	2022	Ethiopia	Oromia region	Adama town	2020-2023	East	471	400-1000	Induced and spontaneous abortion		0.738854	348	241	85	18	4	0	0	0	103	245				Cross-sectional									31	7	99	39	142	45	76	32	31	7	317	116
Motuma VS., et al	2022	Ethiopia	Dire Dawa	Public and private HF	2020-2023	East	473	400-1000	Induced and spontaneous abortion		77.8	368	89	193	51	23	0	0	0	244	112				Cross-sectional	89	43	279	62	74	56	294	49	35	38	41	18	80	27	212	22	35	38	333	67
Kalenga M., et al	2022	Zambia	Lusaka	Health facility	2020-2023	South	402	400-1000	Induced and spontaneous abortion		0.497512	200	26	50	51	29	0	0	44	145	55				Cross-sectional					124	88	76	114	2	9	35	48	78	89	85	56	2	9	198	193
Fouelifack FY., et al	2021	Cameroon	Younde		2020-2023	central	139	<400	Induced abortion	27.13±6.16	61.87	86													Cross-sectional					18	20	68	33			16	16	34	23	36	14	0	0	86	53
Teshome A., et al	2021	Ethiopia	Addis Ababa	St.Paulose Medical college	2020-2023	East	326	<400	Induced and spontaneous abortion		0.763804	249	159	45	35	10	0	0	0	80	169				Cross-sectional
Asubiojo B., et al	2021	Tanzania	Hai district	Health facility	2020-2023	East	189	<400	Induced and spontaneous abortion		0.312169	59	20	7	13	17	0	2	0	22	37				Cross-sectional					40	108	19	22
Agula C., et al	2021	Ghana			2020-2023	West	251	<400	Induced abortion	16-44	0.187251	47	7	13	12	0	0	15	0	40	7				Cross-sectional
Wado YD., et al	2021	Ethiopia			2020-2023	East	5604	>1000	Induced and spontaneous abortion		0.747859	4191													Cross-sectional									1106	452	740	253	2050	573	237	110	1106	452	3027	936
Satti I., et al	2021	Sudan	Port Sudan Maternity hospital		2020-2023	East	1077	>1000	abortion complication		0.207057	223	0	0	195	28	0	0	0	195	28				Cross-sectional
Kayi EA., et al	2021	Ghana	National based survey	Community	2020-2023	West	1880	>1000	Induced and spontaneous abortion	27	0.0691489	130													Cross-sectional
Muchie A., et al	2021	Ethiopia	Amhara region	Bahir Dar town	2020-2023	East	408	400-1000	Induced and spontaneous abortion	26.23±4.75	61	249													Cross-sectional									30	54	39	50	86	32	91	26	30	54	216	108
Madoué G., et al	2020	Chad		N’djamena Mother and Child Hospital	2020-2023	central	135	<400	spontaneous abortion	15-44	60	81	15	55	11	0	0	0	0	66	15				Cross-sectional
Idris IM., et al	2020	Eritrea	Asmara	Orotta National Referral Hospita	2020-2023	East	250	<400	Induced and spontaneous abortion	29	26.4	66													Cross-sectional	13	48	53	136	64	162	2	22	2	8	35	70	25	97	4	9	2	8	64	176
Malel ZJ., et al	2020	South Sudan		Juba Teaching Hospital (JTH), and Tambura and Yei Hospitals	2020-2023	East	285	<400	Induced and spontaneous abortion		0.077193	22													Cross-sectional
Atiglo DY., et al	2020	Ghana	National based survey	Community	2020-2023	West	158	<400	Induced and spontaneous abortion	15-24	35.9	57													Cross-sectional
Salifu MG., et al	2020	Ghana	national based survey	community	2020-2023	West	3039	>1000	Induced abortion	32.93 ± 8.32	36.69	1130													Cross-sectional	393	532	737	1377	770	1232	360	677	124	179	183	320	495	727	328	683	124	179	1006	1730	1058	1710	72	199
Abate E., et al	2020	Ethiopia	Amhara region	Felege-hiwot referal hospital	2020-2023	East	423	400-1000	Induced and spontaneous abortion		64.8	274													Cross-sectional
Baynes C., et al	2020	Tanzania	Mwanza, Geita and Zanzibar regions	Health facility	2020-2023	East	412	400-1000	Induced and spontaneous abortion		17.4	72	5	19	23	18	2	5	0	47	25	263	53	210	Cross-sectional
Abebe AM.,et al	2019	Ethiopia	Amhara region	Dessie town	2015-2019	East	118	<400	Induced and spontaneous abortion		84.1	99													Cross-sectional					20	29	43	26
Mekuria A., et al	2019	Ethiopia	Amhara region	Bahir Dar town	2015-2019	East	400	<400	Induced and spontaneous abortion	24.2 ± 4.9	78.5	314													Cross-sectional	81	25	233	61	275	51	33	41													101	26	213	60
Mutua MM., et al	2019	Kenya			2015-2019	East	2568	>1000	Abortion complication		0.554517	1424													Cross-sectional
Stephens B., et al	2019	Tanzania	Dar es Salaam		2015-2019	East	8230	>1000	Induced and spontaneous abortion		0.806318	6636	3869	571	909	1254	33	0	0	1480	5156				Cross-sectional
Pfitzer A,	2019	Guinea		Facility	2015-2019	West	4544	>1000	Induced and spontaneous abortion	15-49	0.729533	3315	278	926	1131	703	7	266	4	2327	988				Cross-sectional
Millimouno TM., et al	2019	Guinea	Conakry	two communal medical centers	2015-2019	West	426	400-1000	Induced and spontaneous abortion		91.1	388	107	36	66	130	0	36	13	151	237				Cross-sectional
Moges Y., et al	2018	Ethiopia	Tigray	Shire Town	2015-2019	East	400	<400	Induced and spontaneous abortion		61.5	246													Cross-sectional					157	31	89	123	26	51	33	69	138	26	49	8	26	51	220	103
Agaba MN.	2018	Uganda			2015-2019	East	307	<400	Induced and spontaneous abortion		0.775244	238													Cross-sectional					114	39	61	24
Hagos G., et al	2018	Ethiopia	Tigray	central Zone	2015-2019	East	409	400-1000	Induced and spontaneous abortion	24.2 ± 6.11	70.9	290													Cross-sectional																					172	43	118	76
Asrat M., et al	2018	Ethiopia	Addis Ababa	St.Paulose Medical college	2015-2019	East	552	400-1000	Induced and spontaneous abortion	26.55 ±5. 60	90.6	500	91	310	81	12	2	4	0	395	105				Cross-sectional	67	7	433	45	426	26	74	23	142	11	194	24	114	8	50	9	142	11	358	41
Makenzius M,	2018	Kenya	Kismu	public hospitals	2015-2019	East	810	400-1000	Induced and spontaneous abortion		76	609	45	236	166	8	1	151	0	553	54				prospective-follow-up					433	121	181	75
Chukwumalu K., et al	2017	Somalia	Puntland		2015-2019	East	1111	>1000	Induced and spontaneous abortion		0.859586	955	122	298	375	160	0	0	0	673	282				Cross-sectional
Kassahun M., et al	2017	Ethiopia	Addis Ababa		2015-2019	East	459	400-1000	Induced and spontaneous abortion		68.8	316	225	30	25	35	0	1	0	56	260				Cross-sectional					96	49	220	94	26	15	87	45	102	41	101	42	26	15	290	128
Abamecha A., et al	2016	Ethiopia	Gambella		2015-2019	East	399	<400	Induced and spontaneous abortion		72.9	241													Cross-sectional					96	54	195	54	66	20	52	20	153	55	20	13	66	20	225	88
Erko EK., et al	2016	Ethiopia	Oromia region	Jimma	2015-2019	East	184	<400	Induced and spontaneous abortion	22.7 ± 4.7	70.1	129	51	44	7	25	0	2	0	53	76				Cross-sectional					69	14	60	41
Onyegbule OA., et al	2016	Nigeria	Owerri	Federal Medical center	2015-2019	West	480	400-1000	Induced and spontaneous abortion	28.5 ± 3.5	79.8	383	0	3	3	3	0	0	374	380	3				Cross-sectional
Uwera J.	2015	Kenya	urban	Facility	2015-2019	East	174	<400	Induced and spontaneous abortion	15-24	0.609195	106	1	24	25	2	0	51	6	106	3				Cross-sectional					23	6	83	62	2	1	49	23	120	80	2	1	2	1	171	104
Ibrahim WH., et al	2015	Egypt	Assiut University	Post abortion ward, Woman’s Health Hospital	2015-2019	North	276	<400	Induced and spontaneous abortion		27.9	77	2	4	61	5	2	3	0	68	9	139	57	82	Quasi experimental
Maxwell L., et al	2015	Ghana	Ashanti, Easter, and Greater Acra region	64 Health facilities	2015-2019	West	29056	>1000	Induced and spontaneous abortion		65	18761	2799	6553	4550	1347	94	3348	70	14521	4240				retrospective Cross-sectional
Kokeb L., et al	2015	Ethiopia	Debre Markose	Six Health facilities	2015-2019	East	414	400-1000	Induced and spontaneous abortion	15-39	59.2	245													Cross-sectional					61	67	184	102	30	19	81	55	78	41	56	54	30	19	215	150
Rominski SD., et al	2015	Ghana	Kumasi, Ghana		2015-2019	West	612	400-1000	Abortion complication		0.55719	341	22	108	121	8	0	82	0	311	30				Cross-sectional
[truncated: 28 more columns]
